# Supplementary material for: People at Risk of, or with Cardiovascular Diseases’ Perspectives and Perceptions of Physiotherapist-Led Health Promotion in Cameroon: A Mixed-Methods Study
Source: Int J Environ Res Public Health. 2024 Oct 19;21(10):1386. doi: 10.3390/ijerph21101386 (PMC11507622; doi:10.3390/ijerph21101386)
Supplement: Supplementary file 1 [file ijerph-21-01386-s001.zip]

Archive with 1 entries (1 files):
- ijerph-3207391-supplementary.pdf
